# Supplementary material for: Isolation and characterization of canine perivascular stem/stromal cells for bone tissue engineering
Source: PLoS One. 2017 May 10;12(5):e0177308. doi: 10.1371/journal.pone.0177308 (PMC5425216; doi:10.1371/journal.pone.0177308)
Supplement: S1 Data — (XLSX) [file pone.0177308.s001.xlsx]

## Sheet: Fig 2
Fig 2
	Sample	SVF (million)	Viable SVF (%)	Adventitial (%)	Pericytes (%)	PSC (%)
	1	4.5	62	14.7	6.9	21.6
	2	1	63.2	17.7	11.2	28.9
	3	24	93.6	21.4	9.9	31.3
	4	16.6	64	29.5	8	37.5
	5	6.2	76.9	8.5	18.1	26.6
	6	8.4	84	24.1	14.2	38.3
	7	20	30.2	6.4	7.9	14.3
	8	12.6	62.7	11.6	12.5	24.1
	9	50	61.5	39.8	1.5	41.3
	10	24.8	65.7	9.3	18.8	28.1
	11	57.6	55.3	24.2	5.7	29.9
	12	60	69.2	33.8	2.1	35.9
	Average	23.8	65.7	20.1	9.7	30

## Sheet: Fig 3
Fig 3A - CFU-F			cells/well	clones	clones	average	SEM
	PSC	GIEMSA	250	20	18	19	1
			500	27	23	25	2
			1000	33	30	31.5	1.5
Fig 3B - CFU-OB				Clones		Stained Clones		Average	SEM
	PSC	ALP	250	0	1	0	0.25	0.125	0.125
			500	0	2	0	0.5	0.25	0.25
			1000	17	14	10.3214	7.53846	8.92995	1.39148
	PSC	GIEMSA	250	3	4
			500	5	8
			1000	28	26

## Sheet: Fig 4
	Fig. 4A-ALP
		ALP Activity			ALP activity-balnk			Average ALP activity	Protein Concentration	Average ALP Activity/Protein Concentration	Average (Normalized)	SEM
	0 ng/ml NELL-1	0.179	0.179	0.167	0.065	0.069	0.05	0.0613333	0.903667	0.0678716	1	0.0871419
	300 ng/ml NELL-1	0.173	0.164	0.169	0.059	0.054	0.052	0.055	0.73	0.0753425	1.11007	0.0194
	600 ng/ml NELL-1	0.172	0.179	0.174	0.058	0.069	0.057	0.0613333	0.79	0.0776371	1.14388	0.044618
	1200 ng/ml NELL-1	0.189	0.192	0.199	0.075	0.082	0.082	0.0796667	0.778	0.102399	1.50872	0.12149
	Fig. 4B-AR
		Concentration			Average Concentration	Average (Normalized)	SEM
	0 ng/ml NELL-1	86.5714	92.2857	113.714	97.5238	1	0.0847
	300 ng/ml NELL-1	116.571	120.857	113.714	117.048	1.2002	0.02
	600 ng/ml NELL-1	118	120.857	115.143	118	1.20996	0.0169
	1200 ng/ml NELL-1	306.57	218	298	274.19	2.81152	0.2892
	Fig. 4C-ALP
			Average	SEM
	0 ng/ml NELL-1	1.02229	1.04623	0.0239419
		1.07017
	300 ng/ml NELL-1	1.51871	1.47338	0.0453273
		1.42805
	600 ng/ml NELL-1	1.46579	1.4284	0.206108
		1.42474
		1.39467
	1200 ng/ml NELL-1	1.47471	1.48943	0.0492161
		1.58108
		1.4125
	Fig. 4D-BSP
			Average	SEM
	0 ng/ml NELL-1	1.03958	1.00075	0.0388303
		0.961923
	300 ng/ml NELL-1	1.84361	1.48469	0.358912
		1.12578
	600 ng/ml NELL-1	0.856867	1.27343	0.416567
		1.69
	1200 ng/ml NELL-1	1.88704	2.42319	0.536159
		2.95935

## Sheet: Fig 5
	Fig 5A- VEGF
		Concentration		Average Concentration	SEM
	0 ng/ml NELL-1	126.75	95.0833	110.917	15.8333
	300 ng/ml NELL-1	156.75	140.083	148.417	8.33333
	600 ng/ml NELL-1	371.75	275.083	323.417	48.3333
	1200 ng/ml NELL-1	388.417	323.417	335.917	32.5
	Fig 5B- FGF-2
		Concentration		Average Concentration	SEM
	0 ng/ml NELL-1	102.833	77.8333	90.3333	12.5
	300 ng/ml NELL-1	116.167	106.167	111.167	5
	600 ng/ml NELL-1	119.5	141.167	130.333	10.8333
	1200 ng/ml NELL-1	351.167	316.167	333.667	1.5
	Fig 5C- PDGF
		Concentration		Average Concentration	SEM
	0 ng/ml NELL-1	28.371	25.1452	26.7581	1.6129
	300 ng/ml NELL-1	27.4032	25.7903	26.5968	0.806452
	600 ng/ml NELL-1	40.9516	32.5645	36.7581	4.19355
	1200 ng/ml NELL-1	32.5645	41.2742	36.9194	4.35484

## Sheet: Fig S1
	Fig S1A-ALP
		Stained Pixels	Total Pixels	Stained/Total
	GM Only					ODM Only					100 nM DEX					1 µM DEX
	1	7172	5038848	0.00142334		1	7495	5038848	0.00148744		1	6643	5038848	0.00131836		1	8435	5038848	0.00167399
	2	7560	5038848	0.00150034		2	9569	5038848	0.00189905		2	14943	5038848	0.00296556		2	26009	5038848	0.0051617
	3	7554	5038848	0.00149915		3	22271	5038848	0.00441986		3	14273	5038848	0.00283259		3	13582	5038848	0.00269546
	4	7010	5038848	0.00139119		4	5706	5038848	0.0011324		4	13390	5038848	0.00265735		4	9862	5038848	0.00195719
	5	3274	5038848	0.000649752		5	27638	5038848	0.00548498		5	21635	5038848	0.00429364		5	19540	5038848	0.00387787
	6	3618	5038848	0.000718021		6	24120	5038848	0.00478681		6	17902	5038848	0.0035528		6	11810	5038848	0.00234379
	7	0	5038848	0		7	12517	5038848	0.0024841		7	17840	5038848	0.00354049		7	19114	5038848	0.00379333
	8	0	5038848	0		8	6034	5038848	0.0011975		8	11606	5038848	0.0023033		8	5712	5038848	0.00113359
	9	17056	5038848	0.0033849		9	25375	5038848	0.00503587		9	9560	5038848	0.00189726		9	4777	5038848	0.000948034
	10	3577	5038848	0.000709884		10	11208	5038848	0.00222432		10	20824	5038848	0.00413269		10	12662	5038848	0.00251288
	Avg	5682.1	5038848	0.00112766		Avg	15193.3	5038848	0.00301523		Avg	14861.6	5038848	0.0029494		Avg	13150.3	5038848	0.00260978
	SD			0.000979959		SD			0.00172017		SD			0.000954788		SD			0.0013271
	SEM			0.00030989		SEM			0.000543967		SEM			0.00030193		SEM			0.000419665
		Average	Normalized	SEM
	GM	0.001128	1	0.274725
	ODM	0.003015	2.67287	0.48224
	ODM+ 100 nM	0.00261	2.31383	0.372043
	ODM+ 1 µM	0.002949	2.61436	0.267669
	Fig S1B-COL1A1
			Average	SEM
	GM	0.980585	1.00274	0.052902
		0.924221
		1.10341
	ODM	0.931938	0.927914	0.004024
		0.923889
	ODM+ 100 nM	1.03389	1.32094	0.150174
		1.38791
		1.54101
	ODM+ 1 µM	1.87279	1.93757	0.039226
		1.93164
		2.00828
	Fig S1C-OPN
			Average	SEM
	GM	1.15147	1.00671	0.0821
		0.867203
		1.00144
	ODM	4.63736	4.72328	0.0859
		4.80919
	ODM+ 100 nM	3.06723	3.15563	0.088398
		3.24403
	ODM+ 1 µM	3.34643	3.28804	0.058393
		3.22965

## Sheet: Fig S2
Fig S2A-ALP
	Canine PSC 4X	Stained Pixels	Total Pixels	Stained/Total	Normalized
	1	22210	5038848	0.00440775
	2	18179	5038848	0.00360777
	3	7500	5038848	0.00148844
	4	19732	5038848	0.00391597
	5	20180	5038848	0.00400488
	6	19325	5038848	0.0038352
	7	23985	5038848	0.00476002
	8	22795	5038848	0.00452385
	9	25052	5038848	0.00497177
	Average	19884.2	5038848	0.00394618	1
	SD			0.00102668
	SEM			0.000342228	0.0867237
	Human PSC
	1	353894	1920000	0.18432
	2	202005	1920000	0.105211
	3	206473	1920000	0.107538
	4	196176	1920000	0.102175
	5	149217	1920000	0.0777172
	6	96301	1920000	0.0501568
	7	121274	1920000	0.0631635
	8	152626	1920000	0.0794927
	9	116128	1920000	0.0604833
	Average	177122	1920000	0.0922508	23.3772
	SD			0.0402772
	SEM			0.0134257	3.4022
Fig S2B-AR
	Canine	Stained Pixels	Total	Ratio	Normalized
		0	77682	0
		1965	77682	0.0252954
		0	77682	0
		920	77682	0.0118432
	Average			0.00928465	1
	SD			0.0120458	1.29738
	SEM			0.00602288	0.648692
	Human	Stained Pixels	Total	Ratio
		306689	1920000	0.159734
		202636	1920000	0.10554
		360577	1920000	0.187801
		269491	1920000	0.14036
	Average			0.148358	15.9789
	SD			0.0345568	3.72192
	SEM			0.0172784	1.86096
